# Supplementary material for: Texture Parameters Measured by UHF-MRI and CT Scan Provide Information on Bone Quality in Addition to BMD: A Biomechanical Ex Vivo Study
Source: Diagnostics (Basel). 2022 Dec 13;12(12):3143. doi: 10.3390/diagnostics12123143 (PMC9777398; doi:10.3390/diagnostics12123143)
Supplement: Supplementary file 1 [file diagnostics-12-03143-s001.zip]

Archive with 1 entries (1 files):
- diagnostics-1940870-supplementary.pdf
